# Supplementary material for: Current Status of Macronutrient and Energy Intake and Metabolism Among High-Altitude Populations: A Systematic Review
Source: Nutrients. 2026 Feb 9;18(4):572. doi: 10.3390/nu18040572 (PMC12943662; doi:10.3390/nu18040572)
Supplement: Supplementary file 1 [file nutrients-18-00572-s001.zip]

Archive with 4 entries (4 files):
- PRISMA_2020_abstract_checklist.pdf
- PRISMA_2020_checklist.pdf
- Table S1 QATSDD Summary.pdf
- Table S2 QATSDD Supplementary.pdf
